# Supplementary material for: Anthocyanin Accumulation in Grape Berry Skin Promoted by Endophytic Microbacterium sp. che218 Isolated from Wine Grape Shoot Xylem
Source: Microorganisms. 2024 Sep 19;12(9):1906. doi: 10.3390/microorganisms12091906 (PMC11434312; doi:10.3390/microorganisms12091906)
Supplement: Supplementary file 1 [file microorganisms-12-01906-s001.zip]

Archive with 1 entries (1 files):
- microorganisms-3123506-supplementary.pdf
